# Supplementary material for: A Portrait of SARS-CoV-2 Infection in Patients Undergoing Hematopoietic Cell Transplantation: A Systematic Review of the Literature
Source: Curr Oncol. 2022 Jan 13;29(1):337–49. doi: 10.3390/curroncol29010030 (PMC8774852; doi:10.3390/curroncol29010030)
Supplement: Supplementary file 1 [file curroncol-29-00030-s001.zip]

Archive with 1 entries (1 files):
- curroncol-1493500-supplementary.pdf
